# Supplementary material for: Assessment of heat tolerance and identification of miRNAs during high-temperature response in grapevine
Source: Front Plant Sci. 2024 Oct 22;15:1484892. doi: 10.3389/fpls.2024.1484892 (PMC11534869; doi:10.3389/fpls.2024.1484892)
Supplement: Supplementary file 1 [file DataSheet1.zip]

Archive with 11 entries (11 files):
- Supplemental files/Supplemental  Table S1.docx
- Supplemental files/Supplemental Table S2-Table S5.docx
- Supplemental files/Supplemental Table S6-Table S11.xlsx
- Supplemental files/Supplementary Figure 1.jpg
- Supplemental files/Supplementary Figure 2.jpg
- Supplemental files/Supplementary Figure 3.jpg
- Supplemental files/Supplementary Figure 4.jpg
- Supplemental files/Supplementary Figure 5.jpg
- Supplemental files/Supplementary Figure 6.jpg
- Supplemental files/Supplementary Figure 7.jpg
- Supplemental files/Supplementary Figure 8.jpg
